# Supplementary material for: Evaluation of Ground Pressure, Bearing Capacity, and Sinkage in Rigid-Flexible Tracked Vehicles on Characterized Terrain in Laboratory Conditions
Source: Sensors (Basel). 2024 Mar 10;24(6):1779. doi: 10.3390/s24061779 (PMC10975934; doi:10.3390/s24061779)
Supplement: Supplementary file 1 [file sensors-24-01779-s001.zip]

Archive with 1 entries (1 files):
- sensors-2875455-supplementary.pdf
